# Supplementary material for: Protective Anti-Inflammatory and Antioxidant Mechanisms of Ohwia caudata Leaf Hydroethanolic Extract in a Dermatitis Mouse Model
Source: Life (Basel). 2025 Nov 4;15(11):1707. doi: 10.3390/life15111707 (PMC12653036; doi:10.3390/life15111707)
Supplement: Supplementary file 1 [file life-15-01707-s001.zip]

Archive with 1 entries (1 files):
- life-3906596-supplementary.pdf
